# Supplementary material for: The Inability to Disassemble Rad51 Nucleoprotein Filaments Leads to Aberrant Mitosis and Cell Death
Source: Biomedicines. 2023 May 15;11(5):1450. doi: 10.3390/biomedicines11051450 (PMC10216663; doi:10.3390/biomedicines11051450)
Supplement: Supplementary file 1 [file biomedicines-11-01450-s001.zip]

Archive with 1 entries (1 files):
- biomedicines-2363296-supplementary.pdf
